# Supplementary material for: Genome-wide identification and tissue expression pattern analysis of TPS gene family in soybean (Glycine max)
Source: Front Plant Sci. 2024 Sep 26;15:1487092. doi: 10.3389/fpls.2024.1487092 (PMC11465927; doi:10.3389/fpls.2024.1487092)
Supplement: Supplementary Data Sheet 2 — The information on primer sequences of genes involved in this study. [file Table2.xlsx]

## Sheet: Sheet1
Glyma.07G192800-BD-F	ATGGCCATGGAGGCCGAATTCATGCAATATGCAGTGAGC
Glyma.07G192800-BD-R	CCGCTGCAGGTCGACGGATCCTCAGCTTAGATAAAGCCCGGTAT
Glyma.15G263300-BD-F	ATGGCCATGGAGGCCGAATTCATGATCCAGAAGAGAGAAA
Glyma.15G263300-BD-R	CCGCTGCAGGTCGACGGATCCCTAGAGCATCACATCATTAGT
Glyma.12G140600-AD-F	gaggccagtgaattcATGTCTAATGTCCCCCATG
Glyma.12G140600-AD-R	gagctcgatggatccCTAAATGATATTAGTAAAC
Glyma.20G074400-AD-F	gaggccagtgaattcATGGCCACCAACCTAATTTTA
Glyma.20G074400-AD-R	gagctcgatggatccTTAATTAATGGGAACAGGGT
Glyma.09G029400-AD-F	gaggccagtgaattcATGATAATGATGATGATGAT
Glyma.09G029400-AD-R	gagctcgatggatccTTAGGTTGTTGTAGATGGA
Glyma.01G153300-AD-F	gaggccagtgaattcATGGAACTAAGCACCATG
Glyma.01G153300-AD-R	gagctcgatggatccCTACTTGCTCTTGGGAAAT
